# Supplementary material for: Antiparasitic and Antifungal Activities of Cetyl-Maritima, a New N-Cetyl-Modified Maritima Derivative
Source: Antibiotics (Basel). 2025 Mar 19;14(3):321. doi: 10.3390/antibiotics14030321 (PMC11939259; doi:10.3390/antibiotics14030321)
Supplement: Supplementary file 1 [file antibiotics-14-00321-s001.zip]

Archive with 1 entries (1 files):
- antibiotics-3517772-supplementary.pdf
